# Supplementary material for: Utility of Diagnostic Imaging in the Early Detection and Management of the Fournier Gangrene
Source: Diagnostics (Basel). 2022 Sep 26;12(10):2320. doi: 10.3390/diagnostics12102320 (PMC9600881; doi:10.3390/diagnostics12102320)
Supplement: Supplementary file 1 [file diagnostics-12-02320-s001.zip]

Archive with 1 entries (1 files):
- diagnostics-1879663-supplementary.mp4
